# Supplementary material for: Changes in lipid droplets morphometric features in mammary epithelial cells upon exposure to non-esterified free fatty acids compared with VLDL
Source: PLoS One. 2018 Dec 31;13(12):e0209565. doi: 10.1371/journal.pone.0209565 (PMC6312266; doi:10.1371/journal.pone.0209565)
Supplement: S1 Data — (XLSX) [file pone.0209565.s003.xlsx]

## Sheet: Sheet1
	fig 1B
	MEAN			SE
	Ctrl	FFA	VLDL	Ctrl	FFA	VLDL
	38.25	217.44	29.29	19.4	20.2	4.9
	1.08	25.48	1.9167	0.3	7.5	0.7
	fig 1C
	µg TG per 106 cells
	Level	Number	Mean	Std Dev	Std Err Mean
	ctrl	4	2.92	0.786	0.393
	FFA	3	8.71	0.824	0.476
	VLDL	3	2.97	0.621	0.359
	fig 1D
	DGAT
		mean	SE	SEM
	Ctrl	1	0	0
	FFA	1.87	0.9	0.45
	VLDL	0.99	0.44	0.25
	fig 1E
		MEAN			SEM
		Ctrl	FFA	VLDL	Ctrl	FFA	VLDL
	C16:0	0.003	0.00143	0.00149	0.0005	0.0005	0.0005
	C18:0	0.003	0.0021	0.0027	0.0008	0.0008	0.001
	C18:1	0.006	0.0011	0.0021	0.0008	0.0005	0.001
	C18:2n6	0.0006	0.001886	0.000348	0.0004	0.0009	0.0002
	fig 1F
	μg specific lipids	per 106 cells
		mean						SEM
		TG	PI	PE	PS	PC	SM	TG	PI	PE	PS	PC	SM
	ctrl	2.92	7.5	12.26	6.99	26.87	16.3	0.393	0.307	0.178	0.215	0.98	0.58
	FFA	8.71	7.62	13.86	7.47	30.11	18.04	0.476	0.346	0.681	0.325	1.19	0.82
	VLDL	2.97	8.41	14.02	8.24	31.85	18.86	0.359	0.283	0.496	0.327	1.62	1.28
	fig 1G
	% of phospholipids
		mean					SEM
		PI	PE	PS	PC	SM	PI	PE	PS	PC	SM
	ctrl	10.71	17.56	10.2	38.4	23.3	0.11	0.37	0.084	0.28	0.11
	FFA	9.87	18.02	9.6	39.24	23.16	0.14	0.15	0.033	0.21	0.25
	VLDL	10.36	16.88	10.02	39.19	23.62	0.11	0.4	0.163	0.32	0.47
	fig 2C
	PC/PE ratio
	Level	Number	Mean	Std Dev	Std Err Mean
	ctrl	3	2.24	0.034	0.0198
	FFA	4	2.17	0.0455	0.0222
	VLDL	3	2.32	0.104	0.06
	fig 2D
	pemt
		mean	SE	SEM
	Ctrl	1	0	0
	FFA	0.81	0.02	0.01
	VLDL	1.24	0.2	0.1
	fig 2E
	PSD
		mean	SE	SEM
	Ctrl	1	0	0
	FFA	1.12	0.05	0.11
	VLDL	1.09	0.07	0.04
	fig 2E
	a lactalbumin
		mean	SE	SEM	p value
	Ctrl	1	0	0	<0.0001*
	FFA	0.47	0.17	0.08
	VLDL	0.45	0.12	0.07
	fig 3B
		mean				SEM
		FFA	VLDL	VLDL 15mg/ml Alb	VLDL 31.86mg/ml Alb	FFA	VLDL	VLDL 15mg/ml Alb	VLDL 31.86mg/ml Alb
	<1	4.33	0.74	1.02	1.86	0.54	0.17	0.1	0.73
	1>x>2	4.88	1.19	1.85	2.77	0.61	0.21	0.21	1.02
	2<	0.34	0.05	0.17	0.35	0.05	0.017	0.056	0.225
	Supp1 A
	LPL	mean	SE	SEM
	ctrl	1	0	0
	ffa	0.48	0.2	0.1
	vldl	0.49	0.08	0.05
	Supp1 B
	NDUFAF	mean	SE	SEM
	Ctrl	1	0.03	0.9
	FFA	0.95	0.03	0.8
	VLDL	1.05	0.04	0.9
	Supp1 C
	PPAR-G	mean	SE	SEM
	Ctrl	1	0.08	0.8
	FFA	1.01	0.08	0.8
	VLDL	0.46	0.11	0.2
	Supp 2
	FABP	mean	SE	SEM
	ctrl	1	0.1	0.7
	ffa	0.7	0.11	0.45
	vldl	0.59	0.12	0.3
